# Supplementary material for: Application of High-Resolution Infrared Thermography to Study the Effects of Technologically Processed Antibodies on the Near-Surface Layer of Aqueous Solutions
Source: Molecules. 2024 Sep 11;29(18):4309. doi: 10.3390/molecules29184309 (PMC11434169; doi:10.3390/molecules29184309)
Supplement: Supplementary file 1 [file molecules-29-04309-s001.zip]

Archive with 1 entries (1 files):
- molecules-3113397-supplementary.pdf
